# Supplementary material for: Decoding the Effect of Age on the Taste Perception of Chicken Breast Soup Based on LC-QTOF-MS/MS Combined with a Chemometric Approach
Source: Foods. 2023 Feb 3;12(3):674. doi: 10.3390/foods12030674 (PMC9914887; doi:10.3390/foods12030674)
Supplement: Supplementary file 1 [file foods-12-00674-s001.zip]

Archive with 1 entries (1 files):
- foods-2126321-supplementary.pdf
